# Supplementary material for: Bronchial epithelial gene expression and interstitial lung abnormalities
Source: Respir Res. 2023 Oct 10;24:245. doi: 10.1186/s12931-023-02536-w (PMC10566143; doi:10.1186/s12931-023-02536-w)
Supplement: Supplementary file 3 — Additional file 3: Table S2. List of differentially expressed genes that met p-value < 0.01 among those with ILA as compared to those without ILA. [file 12931_2023_2536_MOESM3_ESM.xlsx]

## Sheet: Sheet1
Table S2: List of differentially expressed genes that met p-value<0.01 among those with ILA as compared to those without ILA
Gene ID	Description	Gene Symbol	logFC	t	P.Value	adj.P.Val
ENSG00000148426	proline and serine-rich protein 2 [Source:HGNC Symbol;Acc:23728]	PROSER2	-0.295445	-3.9515	0.000105848	0.935587
ENSG00000157322	C-type lectin domain family 18, member A [Source:HGNC Symbol;Acc:30388]	CLEC18A	-0.631235	-3.60599	0.000387931	0.935587
ENSG00000152766	ankyrin repeat domain 22 [Source:HGNC Symbol;Acc:28321]	ANKRD22	0.700247	3.50686	0.000553655	0.935587
ENSG00000099994	sushi domain containing 2 [Source:HGNC Symbol;Acc:30667]	SUSD2	-0.592971	-3.4622	0.000648272	0.935587
ENSG00000197860	small glutamine-rich tetratricopeptide repeat (TPR)-containing, beta [Source:HGNC Symbol;Acc:23567]	SGTB	0.458496	3.43909	0.000702961	0.935587
ENSG00000255737	AGAP2 antisense RNA 1 [Source:HGNC Symbol;Acc:48633]	AGAP2-AS1	-0.282422	-3.37821	0.000868458	0.935587
ENSG00000186523	family with sequence similarity 86, member B1 [Source:HGNC Symbol;Acc:28268]	FAM86B1	-0.318332	-3.37652	0.000873531	0.935587
ENSG00000185554	nuclear RNA export factor 2 [Source:HGNC Symbol;Acc:8072]	NXF2	-1.77103	-3.35223	0.000949628	0.935587
ENSG00000035681	neutral sphingomyelinase (N-SMase) activation associated factor [Source:HGNC Symbol;Acc:8017]	NSMAF	0.166534	3.3283	0.00103059	0.935587
ENSG00000103642	lactamase, beta [Source:HGNC Symbol;Acc:16468]	LACTB	0.357206	3.32047	0.00105842	0.935587
ENSG00000184515	brain expressed, X-linked 5 [Source:HGNC Symbol;Acc:27990]	BEX5	0.531261	3.23912	0.00139239	0.935587
ENSG00000134152	katanin p80 subunit B-like 1 [Source:HGNC Symbol;Acc:26199]	KATNBL1	0.247687	3.22076	0.00148022	0.935587
ENSG00000124588	NAD(P)H dehydrogenase, quinone 2 [Source:HGNC Symbol;Acc:7856]	NQO2	0.212681	3.21545	0.00150653	0.935587
ENSG00000164687	fatty acid binding protein 5 (psoriasis-associated) [Source:HGNC Symbol;Acc:3560]	FABP5	0.44068	3.20725	0.00154807	0.935587
ENSG00000175352	nuclear receptor interacting protein 3 [Source:HGNC Symbol;Acc:1167]	NRIP3	0.56152	3.19922	0.00158978	0.935587
ENSG00000217128	folliculin interacting protein 1 [Source:HGNC Symbol;Acc:29418]	FNIP1	0.16069	3.13407	0.00196865	0.935587
ENSG00000132970	WAS protein family, member 3 [Source:HGNC Symbol;Acc:12734]	WASF3	-0.27109	-3.12981	0.00199611	0.935587
ENSG00000132196	hydroxysteroid (17-beta) dehydrogenase 7 [Source:HGNC Symbol;Acc:5215]	HSD17B7	0.146126	3.11067	0.00212398	0.935587
ENSG00000026751	SLAM family member 7 [Source:HGNC Symbol;Acc:21394]	SLAMF7	0.533549	3.0997	0.00220067	0.935587
ENSG00000168269	forkhead box I1 [Source:HGNC Symbol;Acc:3815]	FOXI1	-0.504573	-3.08807	0.00228472	0.935587
ENSG00000110171	tripartite motif containing 3 [Source:HGNC Symbol;Acc:10064]	TRIM3	-0.244732	-3.07872	0.00235437	0.935587
ENSG00000144868	transmembrane protein 108 [Source:HGNC Symbol;Acc:28451]	TMEM108	-0.378896	-3.05846	0.00251225	0.935587
ENSG00000171094	anaplastic lymphoma receptor tyrosine kinase [Source:HGNC Symbol;Acc:427]	ALK	-0.3749	-3.04284	0.00264047	0.935587
ENSG00000257607		RP11-449P15.1	-0.545299	-3.03258	0.00272803	0.935587
ENSG00000122591	family with sequence similarity 126, member A [Source:HGNC Symbol;Acc:24587]	FAM126A	0.280768	3.02804	0.00276757	0.935587
ENSG00000144681	SH3 and cysteine rich domain [Source:HGNC Symbol;Acc:11353]	STAC	0.745787	3.00315	0.00299403	0.935587
ENSG00000118777	ATP-binding cassette, sub-family G (WHITE), member 2 [Source:HGNC Symbol;Acc:74]	ABCG2	0.814643	3.00049	0.00301923	0.935587
ENSG00000116668	SWT1 RNA endoribonuclease homolog (S. cerevisiae) [Source:HGNC Symbol;Acc:16785]	SWT1	0.129018	2.98871	0.00313309	0.935587
ENSG00000163466	actin related protein 2/3 complex, subunit 2, 34kDa [Source:HGNC Symbol;Acc:705]	ARPC2	0.165214	2.97981	0.00322168	0.935587
ENSG00000057704	transmembrane and coiled-coil domain family 3 [Source:HGNC Symbol;Acc:29199]	TMCC3	0.486959	2.97111	0.00331054	0.935587
ENSG00000070961	ATPase, Ca++ transporting, plasma membrane 1 [Source:HGNC Symbol;Acc:814]	ATP2B1	0.232206	2.97111	0.00331058	0.935587
ENSG00000270093		AP000473.8	-0.676331	-2.95315	0.00350115	0.935587
ENSG00000158458	neuregulin 2 [Source:HGNC Symbol;Acc:7998]	NRG2	-0.264311	-2.94318	0.00361131	0.935587
ENSG00000185291	interleukin 3 receptor, alpha (low affinity) [Source:HGNC Symbol;Acc:6012]	IL3RA	0.626336	2.92896	0.00377384	0.935587
ENSG00000157103	solute carrier family 6 (neurotransmitter transporter), member 1 [Source:HGNC Symbol;Acc:11042]	SLC6A1	-0.921302	-2.92189	0.00385708	0.935587
ENSG00000018408	WW domain containing transcription regulator 1 [Source:HGNC Symbol;Acc:24042]	WWTR1	-0.130921	-2.91761	0.00390831	0.935587
ENSG00000124615	molybdenum cofactor synthesis 1 [Source:HGNC Symbol;Acc:7190]	MOCS1	-0.261371	-2.91594	0.00392841	0.935587
ENSG00000206047	defensin, alpha 1 [Source:HGNC Symbol;Acc:2761]	DEFA1	1.2194	2.89392	0.00420326	0.935587
ENSG00000110169	hemopexin [Source:HGNC Symbol;Acc:5171]	HPX	-0.368634	-2.89297	0.00421551	0.935587
ENSG00000244041	long intergenic non-protein coding RNA 1011 [Source:HGNC Symbol;Acc:33812]	LINC01011	-0.22983	-2.88403	0.00433225	0.935587
ENSG00000236008		AC011747.4	-0.787275	-2.88359	0.00433804	0.935587
ENSG00000162645	guanylate binding protein 2, interferon-inducible [Source:HGNC Symbol;Acc:4183]	GBP2	0.501264	2.87998	0.00438612	0.935587
ENSG00000144909	oxysterol binding protein-like 11 [Source:HGNC Symbol;Acc:16397]	OSBPL11	0.146779	2.87261	0.0044858	0.935587
ENSG00000183199	heat shock protein 90kDa alpha (cytosolic), class B member 3, pseudogene [Source:HGNC Symbol;Acc:5259]	HSP90AB3P	0.253394	2.87151	0.00450083	0.935587
ENSG00000181031	rabphilin 3A-like (without C2 domains) [Source:HGNC Symbol;Acc:10296]	RPH3AL	-0.265445	-2.87001	0.00452141	0.935587
ENSG00000120280	chromosome X open reading frame 21 [Source:HGNC Symbol;Acc:25667]	CXorf21	0.594771	2.8575	0.0046965	0.935587
ENSG00000145685	lipoma HMGIC fusion partner-like 2 [Source:HGNC Symbol;Acc:6588]	LHFPL2	0.546193	2.85644	0.00471161	0.935587
ENSG00000124143	Rho GTPase activating protein 40 [Source:HGNC Symbol;Acc:16226]	ARHGAP40	-0.804644	-2.85315	0.00475874	0.935587
ENSG00000010539	zinc finger protein 200 [Source:HGNC Symbol;Acc:12993]	ZNF200	0.12323	2.84882	0.00482153	0.935587
ENSG00000183888	chromosome 1 open reading frame 64 [Source:HGNC Symbol;Acc:28339]	C1orf64	-0.59488	-2.84671	0.00485251	0.935587
ENSG00000132952	ubiquitin specific peptidase like 1 [Source:HGNC Symbol;Acc:20294]	USPL1	0.117347	2.8371	0.00499526	0.935587
ENSG00000111885	mannosidase, alpha, class 1A, member 1 [Source:HGNC Symbol;Acc:6821]	MAN1A1	0.299654	2.83131	0.00508321	0.935587
ENSG00000142149	hormonally up-regulated Neu-associated kinase [Source:HGNC Symbol;Acc:13326]	HUNK	-0.251105	-2.82553	0.00517237	0.935587
ENSG00000026508	CD44 molecule (Indian blood group) [Source:HGNC Symbol;Acc:1681]	CD44	0.288627	2.81643	0.00531564	0.935587
ENSG00000182247	ubiquitin-conjugating enzyme E2E 2 [Source:HGNC Symbol;Acc:12478]	UBE2E2	0.145856	2.81209	0.00538521	0.935587
ENSG00000116679	influenza virus NS1A binding protein [Source:HGNC Symbol;Acc:16951]	IVNS1ABP	0.193681	2.81088	0.00540471	0.935587
ENSG00000183044	4-aminobutyrate aminotransferase [Source:HGNC Symbol;Acc:23]	ABAT	-0.150358	-2.80627	0.00547993	0.935587
ENSG00000119900	opioid growth factor receptor-like 1 [Source:HGNC Symbol;Acc:21378]	OGFRL1	0.212344	2.80361	0.0055236	0.935587
ENSG00000131969	abhydrolase domain containing 12B [Source:HGNC Symbol;Acc:19837]	ABHD12B	-0.345026	-2.80168	0.00555553	0.935587
ENSG00000111729	C-type lectin domain family 4, member A [Source:HGNC Symbol;Acc:13257]	CLEC4A	0.470803	2.78868	0.00577503	0.935587
ENSG00000250091	dynein, axonemal, heavy chain 10 opposite strand [Source:HGNC Symbol;Acc:37121]	DNAH10OS	-0.257878	-2.78366	0.00586197	0.935587
ENSG00000007402	calcium channel, voltage-dependent, alpha 2/delta subunit 2 [Source:HGNC Symbol;Acc:1400]	CACNA2D2	-0.383152	-2.78234	0.00588504	0.935587
ENSG00000072694	Fc fragment of IgG, low affinity IIb, receptor (CD32) [Source:HGNC Symbol;Acc:3618]	FCGR2B	0.548768	2.77234	0.00606223	0.935587
ENSG00000130054	family with sequence similarity 155, member B [Source:HGNC Symbol;Acc:30701]	FAM155B	-0.290897	-2.76687	0.00616115	0.935587
ENSG00000154118	junctophilin 3 [Source:HGNC Symbol;Acc:14203]	JPH3	-0.475027	-2.76336	0.00622538	0.935587
ENSG00000060982	branched chain amino-acid transaminase 1, cytosolic [Source:HGNC Symbol;Acc:976]	BCAT1	0.8713	2.75438	0.00639258	0.935587
ENSG00000019991	hepatocyte growth factor (hepapoietin A; scatter factor) [Source:HGNC Symbol;Acc:4893]	HGF	0.427689	2.75359	0.00640766	0.935587
ENSG00000120688	WW domain binding protein 4 [Source:HGNC Symbol;Acc:12739]	WBP4	0.105686	2.75316	0.00641561	0.935587
ENSG00000082996	ring finger protein 13 [Source:HGNC Symbol;Acc:10057]	RNF13	0.180747	2.74961	0.0064831	0.935587
ENSG00000164845	family with sequence similarity 86, member F, pseudogene [Source:HGNC Symbol;Acc:42357]	FAM86FP	-0.316987	-2.73254	0.00681639	0.935587
ENSG00000114019	angiomotin like 2 [Source:HGNC Symbol;Acc:17812]	AMOTL2	-0.241282	-2.72326	0.00700414	0.935587
ENSG00000050628	prostaglandin E receptor 3 (subtype EP3) [Source:HGNC Symbol;Acc:9595]	PTGER3	-0.56152	-2.70735	0.00733667	0.935587
ENSG00000143429		AC027612.6	-0.313114	-2.70388	0.00741113	0.935587
ENSG00000240682	ISY1 splicing factor homolog (S. cerevisiae) [Source:HGNC Symbol;Acc:29201]	ISY1	0.0862334	2.69915	0.00751365	0.935587
ENSG00000146950	shroom family member 2 [Source:HGNC Symbol;Acc:630]	SHROOM2	-0.174641	-2.69266	0.00765657	0.935587
ENSG00000136653	Ras association (RalGDS/AF-6) domain family member 5 [Source:HGNC Symbol;Acc:17609]	RASSF5	0.179609	2.67885	0.00796844	0.935587
ENSG00000251537	Uncharacterized protein [Source:UniProtKB/TrEMBL;Acc:H0Y626]	RP11-385D13.1	-0.330395	-2.67356	0.00809107	0.935587
ENSG00000122861	plasminogen activator, urokinase [Source:HGNC Symbol;Acc:9052]	PLAU	0.546341	2.67245	0.0081169	0.935587
ENSG00000106536	POU class 6 homeobox 2 [Source:HGNC Symbol;Acc:21694]	POU6F2	-0.641928	-2.66852	0.00820918	0.935587
ENSG00000023041	zinc finger, DHHC-type containing 6 [Source:HGNC Symbol;Acc:19160]	ZDHHC6	0.0853412	2.6658	0.00827383	0.935587
ENSG00000006740	Rho GTPase activating protein 44 [Source:HGNC Symbol;Acc:29096]	ARHGAP44	-0.171616	-2.66212	0.00836174	0.935587
ENSG00000186714	coiled-coil domain containing 73 [Source:HGNC Symbol;Acc:23261]	CCDC73	-0.219801	-2.65556	0.00852063	0.935587
ENSG00000115956	pleckstrin [Source:HGNC Symbol;Acc:9070]	PLEK	0.876452	2.65005	0.00865621	0.935587
ENSG00000102317	RNA binding motif (RNP1, RRM) protein 3 [Source:HGNC Symbol;Acc:9900]	RBM3	0.133778	2.64602	0.00875658	0.935587
ENSG00000215837	succinate dehydrogenase complex, subunit A, flavoprotein pseudogene 2 [Source:HGNC Symbol;Acc:27408]	SDHAP2	1.09947	2.64528	0.00877515	0.935587
ENSG00000111696	5'-nucleotidase domain containing 3 [Source:HGNC Symbol;Acc:30826]	NT5DC3	-0.193958	-2.63823	0.00895357	0.935587
ENSG00000160703	NLR family member X1 [Source:HGNC Symbol;Acc:29890]	NLRX1	-0.112095	-2.63659	0.00899575	0.935587
ENSG00000125753	vasodilator-stimulated phosphoprotein [Source:HGNC Symbol;Acc:12652]	VASP	0.278403	2.63564	0.00902011	0.935587
ENSG00000135655	ubiquitin specific peptidase 15 [Source:HGNC Symbol;Acc:12613]	USP15	0.158159	2.62647	0.00925878	0.935587
ENSG00000188906	leucine-rich repeat kinase 2 [Source:HGNC Symbol;Acc:18618]	LRRK2	0.342126	2.62405	0.00932246	0.935587
ENSG00000155097	ATPase, H+ transporting, lysosomal 42kDa, V1 subunit C1 [Source:HGNC Symbol;Acc:856]	ATP6V1C1	0.135066	2.62372	0.00933122	0.935587
ENSG00000154975	carbonic anhydrase X [Source:HGNC Symbol;Acc:1369]	CA10	-0.58841	-2.6218	0.00938227	0.935587
ENSG00000219201		RP11-181C21.4	0.212776	2.61268	0.00962828	0.935587
ENSG00000187942	low density lipoprotein receptor class A domain containing 2 [Source:HGNC Symbol;Acc:32071]	LDLRAD2	-0.393983	-2.6119	0.00964954	0.935587
ENSG00000185565	limbic system-associated membrane protein [Source:HGNC Symbol;Acc:6705]	LSAMP	0.554167	2.60894	0.00973082	0.935587
ENSG00000132386	serpin peptidase inhibitor, clade F (alpha-2 antiplasmin, pigment epithelium derived factor), member 1 [Source:HGNC Symbol;Acc:8824]	SERPINF1	-0.201022	-2.60229	0.00991544	0.935587
ENSG00000140374	electron-transfer-flavoprotein, alpha polypeptide [Source:HGNC Symbol;Acc:3481]	ETFA	0.114814	2.60136	0.00994132	0.935587
ENSG00000168070	chromosome 11 open reading frame 85 [Source:HGNC Symbol;Acc:27441]	C11orf85	-0.442017	-2.60054	0.00996445	0.935587
ENSG00000175182	family with sequence similarity 131, member A [Source:HGNC Symbol;Acc:28308]	FAM131A	-0.151609	-2.59983	0.00998446	0.935587
