# Supplementary material for: Bronchial epithelial gene expression and interstitial lung abnormalities
Source: Respir Res. 2023 Oct 10;24:245. doi: 10.1186/s12931-023-02536-w (PMC10566143; doi:10.1186/s12931-023-02536-w)
Supplement: Supplementary file 5 — Additional file 5: Table S4. List of differentially expressed genes that met p-value < 0.01 among those with Probable or Definite UIP pattern of ILA as compared to those without ILA. [file 12931_2023_2536_MOESM5_ESM.xlsx]

## Sheet: Sheet1
Table S4 List of differentially expressed genes that met p-value<0.01 among those with Probable or Definite UIP pattern of ILA as compared to those without ILA
Gene ID	Description	Gene Symbol	logFC	t	P.Value	adj.P.Val
ENSG00000163736	pro-platelet basic protein (chemokine (C-X-C motif) ligand 7) [Source:HGNC Symbol;Acc:9240]	PPBP	3.50525	4.89269	2.27923e-06	0.0395309
ENSG00000136929	hemogen [Source:HGNC Symbol;Acc:17509]	HEMGN	2.15522	4.54195	1.047e-05	0.0907959
ENSG00000116668	SWT1 RNA endoribonuclease homolog (S. cerevisiae) [Source:HGNC Symbol;Acc:16785]	SWT1	0.298595	4.20302	4.23065e-05	0.244588
ENSG00000004939	solute carrier family 4 (anion exchanger), member 1 (Diego blood group) [Source:HGNC Symbol;Acc:11027]	SLC4A1	3.43508	4.00984	9.05236e-05	0.39251
ENSG00000090530	leprecan-like 1 [Source:HGNC Symbol;Acc:19317]	LEPREL1	1.13092	3.6411	0.000359222	0.8297
ENSG00000115363	eva-1 homolog A (C. elegans) [Source:HGNC Symbol;Acc:25816]	EVA1A	-0.744931	-3.60237	0.00041281	0.8297
ENSG00000183762	kringle containing transmembrane protein 1 [Source:HGNC Symbol;Acc:17550]	KREMEN1	-0.344105	-3.59854	0.000418486	0.8297
ENSG00000167264	dihydrouridine synthase 2 [Source:HGNC Symbol;Acc:26014]	DUS2	0.285162	3.53984	0.00051547	0.8297
ENSG00000271816		RP11-574K11.28	-1.12744	-3.44177	0.000726015	0.8297
ENSG00000230006	ankyrin repeat domain 36B pseudogene 2 [Source:HGNC Symbol;Acc:33607]	ANKRD36BP2	1.00978	3.40496	0.000824091	0.8297
ENSG00000136732	glycophorin C (Gerbich blood group) [Source:HGNC Symbol;Acc:4704]	GYPC	0.971599	3.39113	0.000864017	0.8297
ENSG00000258708	SLC25A21 antisense RNA 1 [Source:HGNC Symbol;Acc:44298]	SLC25A21-AS1	-0.59321	-3.3794	0.000899318	0.8297
ENSG00000182580	EPH receptor B3 [Source:HGNC Symbol;Acc:3394]	EPHB3	-0.496612	-3.33712	0.00103801	0.8297
ENSG00000158578	aminolevulinate, delta-, synthase 2 [Source:HGNC Symbol;Acc:397]	ALAS2	3.11129	3.30431	0.00115916	0.8297
ENSG00000255737	AGAP2 antisense RNA 1 [Source:HGNC Symbol;Acc:48633]	AGAP2-AS1	-0.496601	-3.29397	0.00119999	0.8297
ENSG00000196565	hemoglobin, gamma G [Source:HGNC Symbol;Acc:4832]	HBG2	2.05654	3.24016	0.00143497	0.8297
ENSG00000107954	neuralized E3 ubiquitin protein ligase 1 [Source:HGNC Symbol;Acc:7761]	NEURL1	-0.57036	-3.19833	0.00164647	0.8297
ENSG00000150316	CWC15 spliceosome-associated protein homolog (S. cerevisiae) [Source:HGNC Symbol;Acc:26939]	CWC15	0.225381	3.18209	0.0017361	0.8297
ENSG00000173085	coenzyme Q2 4-hydroxybenzoate polyprenyltransferase [Source:HGNC Symbol;Acc:25223]	COQ2	0.293217	3.1677	0.00181929	0.8297
ENSG00000131732	zinc finger, CCHC domain containing 9 [Source:HGNC Symbol;Acc:25424]	ZCCHC9	0.172746	3.14972	0.00192841	0.8297
ENSG00000167981	zinc finger protein 597 [Source:HGNC Symbol;Acc:26573]	ZNF597	0.263703	3.14764	0.00194142	0.8297
ENSG00000113068	prefoldin subunit 1 [Source:HGNC Symbol;Acc:8866]	PFDN1	0.223227	3.13945	0.00199346	0.8297
ENSG00000123453	sarcosine dehydrogenase [Source:HGNC Symbol;Acc:10536]	SARDH	-0.986008	-3.13844	0.00199996	0.8297
ENSG00000173826	potassium voltage-gated channel, subfamily H (eag-related), member 6 [Source:HGNC Symbol;Acc:18862]	KCNH6	-0.884207	-3.13552	0.00201883	0.8297
ENSG00000257017	haptoglobin [Source:HGNC Symbol;Acc:5141]	HP	2.08503	3.11037	0.00218874	0.8297
ENSG00000145220	Ly1 antibody reactive [Source:HGNC Symbol;Acc:26021]	LYAR	0.318191	3.09901	0.00226976	0.8297
ENSG00000215498	family with sequence similarity 230, member B (non-protein coding) [Source:HGNC Symbol;Acc:32943]	FAM230B	-1.45974	-3.09705	0.002284	0.8297
ENSG00000174171		RP11-23P13.6	-1.01183	-3.08889	0.0023442	0.8297
ENSG00000028116	vaccinia related kinase 2 [Source:HGNC Symbol;Acc:12719]	VRK2	0.251461	3.06626	0.00251902	0.8297
ENSG00000136878	ubiquitin specific peptidase 20 [Source:HGNC Symbol;Acc:12619]	USP20	-0.261571	-3.05304	0.00262661	0.8297
ENSG00000223922	argininosuccinate synthetase 1 pseudogene 2 [Source:HGNC Symbol;Acc:765]	ASS1P2	-0.802844	-2.98551	0.00324526	0.8297
ENSG00000165905	glycosyltransferase-like 1B [Source:HGNC Symbol;Acc:16522]	GYLTL1B	-0.476117	-2.98411	0.00325941	0.8297
ENSG00000159023	erythrocyte membrane protein band 4.1 (elliptocytosis 1, RH-linked) [Source:HGNC Symbol;Acc:3377]	EPB41	0.322129	2.98402	0.00326035	0.8297
ENSG00000188739	RNA binding motif protein 34 [Source:HGNC Symbol;Acc:28965]	RBM34	0.262021	2.98232	0.00327761	0.8297
ENSG00000103642	lactamase, beta [Source:HGNC Symbol;Acc:16468]	LACTB	0.530204	2.9809	0.00329201	0.8297
ENSG00000153233	protein tyrosine phosphatase, receptor type, R [Source:HGNC Symbol;Acc:9680]	PTPRR	-1.34354	-2.9782	0.00331976	0.8297
ENSG00000165490	chromosome 11 open reading frame 82 [Source:HGNC Symbol;Acc:26351]	C11orf82	0.812043	2.97592	0.00334327	0.8297
ENSG00000175352	nuclear receptor interacting protein 3 [Source:HGNC Symbol;Acc:1167]	NRIP3	0.884842	2.97185	0.00338569	0.8297
ENSG00000082146	STE20-related kinase adaptor beta [Source:HGNC Symbol;Acc:13205]	STRADB	0.343715	2.96981	0.00340711	0.8297
ENSG00000224185	sorting nexin 18 pseudogene 9 [Source:HGNC Symbol;Acc:39617]	SNX18P9	1.17995	2.96954	0.0034099	0.8297
ENSG00000240445	forkhead box O3B pseudogene [Source:HGNC Symbol;Acc:3822]	FOXO3B	-0.479251	-2.967	0.00343679	0.8297
ENSG00000249773	28S ribosomal protein S17, mitochondrial; HCG1984214, isoform CRA_a [Source:UniProtKB/TrEMBL;Acc:I3L0E3]	MRPS17	-0.850525	-2.95701	0.00354449	0.8297
ENSG00000104332	secreted frizzled-related protein 1 [Source:HGNC Symbol;Acc:10776]	SFRP1	-1.05615	-2.95235	0.00359581	0.8297
ENSG00000236567		RP11-39K24.7	-0.802494	-2.93712	0.00376815	0.8297
ENSG00000110092	cyclin D1 [Source:HGNC Symbol;Acc:1582]	CCND1	-0.409227	-2.92686	0.00388849	0.8297
ENSG00000134461	ankyrin repeat domain 16 [Source:HGNC Symbol;Acc:23471]	ANKRD16	-0.238574	-2.91636	0.00401519	0.8297
ENSG00000137364	thiopurine S-methyltransferase [Source:HGNC Symbol;Acc:12014]	TPMT	0.287913	2.91507	0.00403113	0.8297
ENSG00000150630	vascular endothelial growth factor C [Source:HGNC Symbol;Acc:12682]	VEGFC	0.629809	2.91487	0.00403356	0.8297
ENSG00000159403	complement component 1, r subcomponent [Source:HGNC Symbol;Acc:1246]	C1R	-0.63549	-2.91253	0.0040624	0.8297
ENSG00000188242	Uncharacterized protein [Source:UniProtKB/TrEMBL;Acc:D6RHG8]	CTD-2228K2.5	-0.406525	-2.90573	0.00414749	0.8297
ENSG00000144868	transmembrane protein 108 [Source:HGNC Symbol;Acc:28451]	TMEM108	-0.631874	-2.90017	0.00421813	0.8297
ENSG00000153046	chromodomain protein, Y-like [Source:HGNC Symbol;Acc:1811]	CDYL	0.155538	2.89838	0.00424118	0.8297
ENSG00000164687	fatty acid binding protein 5 (psoriasis-associated) [Source:HGNC Symbol;Acc:3560]	FABP5	0.671296	2.8842	0.00442751	0.8297
ENSG00000124688	MAD2L1 binding protein [Source:HGNC Symbol;Acc:21059]	MAD2L1BP	0.244274	2.87052	0.00461427	0.8297
ENSG00000176533	guanine nucleotide binding protein (G protein), gamma 7 [Source:HGNC Symbol;Acc:4410]	GNG7	-0.805259	-2.85824	0.00478813	0.8297
ENSG00000107338	Src homology 2 domain containing adaptor protein B [Source:HGNC Symbol;Acc:10838]	SHB	-0.310707	-2.85814	0.00478963	0.8297
ENSG00000231312		AC007246.3	0.679483	2.85426	0.00484578	0.8297
ENSG00000164845	family with sequence similarity 86, member F, pseudogene [Source:HGNC Symbol;Acc:42357]	FAM86FP	-0.589653	-2.85259	0.00487004	0.8297
ENSG00000010539	zinc finger protein 200 [Source:HGNC Symbol;Acc:12993]	ZNF200	0.224021	2.85231	0.00487416	0.8297
ENSG00000064763	fatty acyl CoA reductase 2 [Source:HGNC Symbol;Acc:25531]	FAR2	0.551644	2.85044	0.00490163	0.8297
ENSG00000198876	DDB1 and CUL4 associated factor 12 [Source:HGNC Symbol;Acc:19911]	DCAF12	0.203328	2.85043	0.00490181	0.8297
ENSG00000199266	small nucleolar RNA, H/ACA box 60 [Source:HGNC Symbol;Acc:32654]	SNORA60	0.790658	2.8403	0.0050528	0.8297
ENSG00000229894	glycerol kinase 3 pseudogene [Source:HGNC Symbol;Acc:4292]	GK3P	0.49027	2.82858	0.00523276	0.8297
ENSG00000182247	ubiquitin-conjugating enzyme E2E 2 [Source:HGNC Symbol;Acc:12478]	UBE2E2	0.252909	2.82795	0.00524269	0.8297
ENSG00000241847	voltage-dependent anion channel 1 pseudogene 8 [Source:HGNC Symbol;Acc:37483]	VDAC1P8	-0.980784	-2.81972	0.00537272	0.8297
ENSG00000125249	RAP2A, member of RAS oncogene family [Source:HGNC Symbol;Acc:9861]	RAP2A	0.312554	2.81828	0.00539579	0.8297
ENSG00000155097	ATPase, H+ transporting, lysosomal 42kDa, V1 subunit C1 [Source:HGNC Symbol;Acc:856]	ATP6V1C1	0.24883	2.80369	0.0056348	0.8297
ENSG00000080845	discs, large (Drosophila) homolog-associated protein 4 [Source:HGNC Symbol;Acc:24476]	DLGAP4	-0.283437	-2.79888	0.00571549	0.8297
ENSG00000152766	ankyrin repeat domain 22 [Source:HGNC Symbol;Acc:28321]	ANKRD22	0.956238	2.79132	0.00584468	0.8297
ENSG00000137440	fibroblast growth factor binding protein 1 [Source:HGNC Symbol;Acc:19695]	FGFBP1	1.27916	2.79078	0.00585412	0.8297
ENSG00000171847	family with sequence similarity 90, member A1 [Source:HGNC Symbol;Acc:25526]	FAM90A1	-0.918469	-2.78778	0.00590613	0.8297
ENSG00000185634	SHC (Src homology 2 domain containing) family, member 4 [Source:HGNC Symbol;Acc:16743]	SHC4	-0.570061	-2.78507	0.00595346	0.8297
ENSG00000260238	PMF1-BGLAP readthrough [Source:HGNC Symbol;Acc:42953]	PMF1-BGLAP	-0.752497	-2.77687	0.00609912	0.8297
ENSG00000101782	RIO kinase 3 [Source:HGNC Symbol;Acc:11451]	RIOK3	0.203832	2.75355	0.00653076	0.8297
ENSG00000070785	eukaryotic translation initiation factor 2B, subunit 3 gamma, 58kDa [Source:HGNC Symbol;Acc:3259]	EIF2B3	0.193691	2.75212	0.00655803	0.8297
ENSG00000129451	kallikrein-related peptidase 10 [Source:HGNC Symbol;Acc:6358]	KLK10	-0.594209	-2.74895	0.00661919	0.8297
ENSG00000269293	ZSCAN16 antisense RNA 1 [Source:HGNC Symbol;Acc:48982]	ZSCAN16-AS1	-0.695388	-2.74559	0.0066843	0.8297
ENSG00000173065	family with sequence similarity 222, member B [Source:HGNC Symbol;Acc:25563]	FAM222B	-0.305646	-2.74346	0.00672597	0.8297
ENSG00000174915	phosphatidylserine synthase 2 [Source:HGNC Symbol;Acc:15463]	PTDSS2	-0.231781	-2.73878	0.00681828	0.8297
ENSG00000152359	POC5 centriolar protein [Source:HGNC Symbol;Acc:26658]	POC5	0.206096	2.73624	0.00686899	0.8297
ENSG00000126016	angiomotin [Source:HGNC Symbol;Acc:17810]	AMOT	-0.219581	-2.73308	0.00693232	0.8297
ENSG00000088832	FK506 binding protein 1A, 12kDa [Source:HGNC Symbol;Acc:3711]	FKBP1A	0.20305	2.73168	0.00696058	0.8297
ENSG00000156469	MTERF domain containing 1 [Source:HGNC Symbol;Acc:24258]	MTERFD1	0.202256	2.7254	0.00708869	0.8297
ENSG00000227403		AC009299.3	-1.20768	-2.72373	0.00712309	0.8297
ENSG00000041982	tenascin C [Source:HGNC Symbol;Acc:5318]	TNC	-0.724019	-2.71803	0.00724177	0.8297
ENSG00000147100	solute carrier family 16, member 2 (thyroid hormone transporter) [Source:HGNC Symbol;Acc:10923]	SLC16A2	-0.497055	-2.71731	0.00725689	0.8297
ENSG00000140691	armadillo repeat containing 5 [Source:HGNC Symbol;Acc:25781]	ARMC5	-0.313085	-2.71334	0.0073406	0.8297
ENSG00000109674	nei endonuclease VIII-like 3 (E. coli) [Source:HGNC Symbol;Acc:24573]	NEIL3	0.948979	2.71066	0.00739785	0.8297
ENSG00000174996	kinesin light chain 2 [Source:HGNC Symbol;Acc:20716]	KLC2	-0.28276	-2.71038	0.00740379	0.8297
ENSG00000097007	c-abl oncogene 1, non-receptor tyrosine kinase [Source:HGNC Symbol;Acc:76]	ABL1	-0.209015	-2.70852	0.00744362	0.8297
ENSG00000100225	F-box protein 7 [Source:HGNC Symbol;Acc:13586]	FBXO7	0.184666	2.70851	0.00744393	0.8297
ENSG00000205047	HCG1980662; Uncharacterized protein [Source:UniProtKB/TrEMBL;Acc:Q86VH3]	FLJ00104	-0.818296	-2.7037	0.00754796	0.8297
ENSG00000078237	chromosome 12 open reading frame 5 [Source:HGNC Symbol;Acc:1185]	C12orf5	0.365891	2.70343	0.00755373	0.8297
ENSG00000073536	notchless homolog 1 (Drosophila) [Source:HGNC Symbol;Acc:19889]	NLE1	-0.20529	-2.70303	0.00756245	0.8297
ENSG00000162949	calpain 13 [Source:HGNC Symbol;Acc:16663]	CAPN13	-0.68311	-2.69766	0.00768043	0.8297
ENSG00000141556	tubulin folding cofactor D [Source:HGNC Symbol;Acc:11581]	TBCD	-0.238572	-2.69088	0.00783157	0.8297
ENSG00000090989	exocyst complex component 1 [Source:HGNC Symbol;Acc:30380]	EXOC1	0.180187	2.69024	0.00784617	0.8297
ENSG00000270096		RP11-362K14.6	-0.516444	-2.68891	0.00787617	0.8297
ENSG00000108242	cytochrome P450, family 2, subfamily C, polypeptide 18 [Source:HGNC Symbol;Acc:2620]	CYP2C18	0.468132	2.68739	0.00791045	0.8297
ENSG00000105287	protein kinase D2 [Source:HGNC Symbol;Acc:17293]	PRKD2	-0.288285	-2.68179	0.00803872	0.8297
ENSG00000139197	peroxisomal biogenesis factor 5 [Source:HGNC Symbol;Acc:9719]	PEX5	-0.171192	-2.67348	0.00823219	0.8297
ENSG00000185414	mitochondrial ribosomal protein L30 [Source:HGNC Symbol;Acc:14036]	MRPL30	0.941554	2.66618	0.00840562	0.8297
ENSG00000111666	choline phosphotransferase 1 [Source:HGNC Symbol;Acc:17852]	CHPT1	0.459588	2.66432	0.00845041	0.8297
ENSG00000244257	polycystic kidney disease 1 (autosomal dominant) pseudogene 1 [Source:HGNC Symbol;Acc:30065]	PKD1P1	-0.809909	-2.66426	0.00845185	0.8297
ENSG00000072858	SID1 transmembrane family, member 1 [Source:HGNC Symbol;Acc:25967]	SIDT1	-0.325675	-2.66355	0.00846904	0.8297
ENSG00000206047	defensin, alpha 1 [Source:HGNC Symbol;Acc:2761]	DEFA1	1.87742	2.66081	0.00853532	0.8297
ENSG00000112367	FIG4 homolog, SAC1 lipid phosphatase domain containing (S. cerevisiae) [Source:HGNC Symbol;Acc:16873]	FIG4	0.203556	2.65551	0.00866534	0.8297
ENSG00000131899	lethal giant larvae homolog 1 (Drosophila) [Source:HGNC Symbol;Acc:6628]	LLGL1	-0.241135	-2.65427	0.00869582	0.8297
ENSG00000198618	peptidylprolyl isomerase A (cyclophilin A) pseudogene 22 [Source:HGNC Symbol;Acc:17236]	PPIAP22	0.304083	2.65201	0.00875186	0.8297
ENSG00000185798	WD repeat domain 53 [Source:HGNC Symbol;Acc:28786]	WDR53	0.160859	2.6488	0.00883216	0.8297
ENSG00000135503	activin A receptor, type IB [Source:HGNC Symbol;Acc:172]	ACVR1B	-0.192041	-2.64264	0.00898771	0.8297
ENSG00000235174	ribosomal protein L39 pseudogene 3 [Source:HGNC Symbol;Acc:21383]	RPL39P3	0.555377	2.63925	0.00907466	0.8297
ENSG00000197421	gamma-glutamyltransferase 3 pseudogene [Source:HGNC Symbol;Acc:4252]	GGT3P	-1.36206	-2.63423	0.00920452	0.8297
ENSG00000166188	zinc finger protein 319 [Source:HGNC Symbol;Acc:13644]	ZNF319	-0.254945	-2.63139	0.00927878	0.8297
ENSG00000073737	dehydrogenase/reductase (SDR family) member 9 [Source:HGNC Symbol;Acc:16888]	DHRS9	0.366551	2.62433	0.00946555	0.8297
ENSG00000159648	testis, prostate and placenta expressed [Source:HGNC Symbol;Acc:33745]	TEPP	-0.909365	-2.62418	0.00946938	0.8297
ENSG00000125430	heparan sulfate (glucosamine) 3-O-sulfotransferase 3B1 [Source:HGNC Symbol;Acc:5198]	HS3ST3B1	-0.566936	-2.6206	0.00956548	0.8297
ENSG00000070950	RAD18 homolog (S. cerevisiae) [Source:HGNC Symbol;Acc:18278]	RAD18	0.19065	2.6202	0.00957624	0.8297
ENSG00000154118	junctophilin 3 [Source:HGNC Symbol;Acc:14203]	JPH3	-0.837642	-2.61405	0.00974347	0.8297
ENSG00000268895	A1BG antisense RNA 1 [Source:HGNC Symbol;Acc:37133]	A1BG-AS1	-0.788964	-2.61353	0.00975778	0.8297
ENSG00000167965	MTOR associated protein, LST8 homolog (S. cerevisiae) [Source:HGNC Symbol;Acc:24825]	MLST8	-0.178152	-2.60784	0.00991519	0.8297
ENSG00000159346	adiponectin receptor 1 [Source:HGNC Symbol;Acc:24040]	ADIPOR1	0.178382	2.60586	0.00997025	0.8297
