# Supplementary material for: Bronchial epithelial gene expression and interstitial lung abnormalities
Source: Respir Res. 2023 Oct 10;24:245. doi: 10.1186/s12931-023-02536-w (PMC10566143; doi:10.1186/s12931-023-02536-w)
Supplement: Supplementary file 6 — Additional file 6: Table S5. List of differentially expressed pathways comparing ILA with no ILA. [file 12931_2023_2536_MOESM6_ESM.xlsx]

## Sheet: Sheet1
Table S5: List of differentially expressed pathways comparing ILA with No ILA.
Pathway	p-value	FDR	ES
Inflammatory response	3.78e-29	1.89e-27	0.751
Interferon Gamma response	5.8e-27	1.45e-25	0.725
TNF-A Signallig vis NF KB	1.23e-26	2.05e-25	0.722
Allograft Rejection	2.17e-25	2.71e-24	0.739
Complement	1.27e-17	1.27e-16	0.666
KRAS Signaling Up	2.01e-17	1.68e-16	0.669
IL2 STAT5 Signaling	5.35e-14	3.34e-13	0.628
Interferon Alpha response	5.29e-14	3.34e-13	0.732
IL6 JAK STAT Signaling	8.55e-13	4.75e-12	0.753
MTORC1 Signaling	3.67e-10	1.83e-09	0.562
Cholesterol homeostasis	1.82e-05	8.29e-05	0.599
E2F Targets	2.15e-05	8.95e-05	0.458
MYC Targets V1	5.66e-05	0.000218	0.453
Coagulation	7.63e-05	0.000273	0.528
UV Response Up	0.000265	0.000884	0.469
Apoptosis	0.000363	0.00113	0.457
G2M Checkpoint	0.000638	0.00188	0.422
Heme Metabolism	0.000731	0.00203	0.431
Oxidative Phosphorylation	0.000952	0.00251	0.401
Fatty Acid Metabolism	0.00117	0.00281	0.437
PI3K AKT MTOR Signaling	0.00118	0.00281	0.479
P53 Pathway	0.0018	0.00408	0.401
Epithelial Mesenchymal Transition	0.00318	0.0069	0.401
(ES: Enrichment score, FDR: False discovery rate, TNF: Tumor Necrosis Factor, NF-kB: Nuclear factor Kappa-B, MYC: Master Regulator of Cell Cycle Entry and Proliferative Metabolism, KRAS: Kirsten rat sarcoma viral gene oncogene homolog, E2F: E2F family of transcription factors, MTORC: Mammalian Target of Rapamycin Complex, IL: Interleukin, JAK: Janus Kinase, STAT: Signal transducer and activation …
