# Supplementary material for: Bronchial epithelial gene expression and interstitial lung abnormalities
Source: Respir Res. 2023 Oct 10;24:245. doi: 10.1186/s12931-023-02536-w (PMC10566143; doi:10.1186/s12931-023-02536-w)
Supplement: Supplementary file 7 — Additional file 7: Table S6. List of differentially expressed pathways comparing ILA no UIP with no ILA. [file 12931_2023_2536_MOESM7_ESM.xlsx]

## Sheet: Sheet1
Table S6 : List of differentially expressed pathways comparing ILA No UIP with No ILA.
Gene Set	P-value	FDR q-value	ES
Allograft Rejection	1.14e-29	5.7e-28	0.784
Inflammatory Response	9.12e-26	2.28e-24	0.752
Interferon Gamma Response	1.11e-24	1.85e-23	0.733
KRAS Signalling Up	9.33e-15	1.17e-13	0.667
Complement	9.01e-13	9.01e-12	0.637
Interferon Alpha Response	1.03e-11	8.56e-11	0.722
IL2 STAT5 Signalling	1.44e-11	1.03e-10	0.623
TNF-a Signalling Via NFKB	2.01e-11	1.26e-10	0.615
IL6 JAK STAT3 Signalling	8.06e-11	4.48e-10	0.747
Epithelial Mesenchymal Transition	0.000558	0.00279	0.453
MTORC1 Signalling	0.000849	0.00386	0.447
Pancreas Beta Cells	0.00102	0.00423	0.745
Coagulation	0.00151	0.00582	0.505
(ES: Enrichment score, FDR: False discovery rate, TNF: Tumour Necrosis Factor, NF-kB: Nuclear factor Kappa-B, KRAS: Kirsten rat sarcoma viral gene oncogene homolog, MTORC: Mammalian Target of Rapamycin Complex, IL: Interleukin, JAK: Janus Kinase, STAT: Signal transducer and activation of transcription,
