# Supplementary material for: Bronchial epithelial gene expression and interstitial lung abnormalities
Source: Respir Res. 2023 Oct 10;24:245. doi: 10.1186/s12931-023-02536-w (PMC10566143; doi:10.1186/s12931-023-02536-w)
Supplement: Supplementary file 8 — Additional file 8: Table S7. Cancer breakdown of nodule identified in participants in DECAMP 1 Cohort. [file 12931_2023_2536_MOESM8_ESM.xlsx]

## Sheet: Sheet1
Table S7 Cancer breakdown of nodule Identified in participants in DECAMP 1 Cohort
	No ILA	ILA	ILA_UIP
Cancer	13	17	8
Benign	21	11	6
Metastatic	0	1	0
Unknown	1	0	0
